# Supplementary material for: High-throughput Proteomics Identifies THEMIS2 as Independent Biomarker of Treatment-free Survival in Untreated CLL
Source: Hemasphere. 2023 Sep 15;7(10):e951. doi: 10.1097/HS9.0000000000000951 (PMC10508458; doi:10.1097/HS9.0000000000000951)
Supplement: Supplementary file 4 [file hs9-7-e951-s004.xlsx]

## Sheet: Sheet1
Supplementary Table 3. Differentially expressed proteins between U-CLL and M-CLL
Gene symbol	Fold change (IGHV)	Adjusted p value
IGHD	2.04601287076878	0.0193900026650413
DCLK2	1.93738217651747	0.034202191838461
LMNA	2.20019160381085	0.00587128888669312
ADA2	1.46680081944799	0.0238431243206838
BZW2	1.76669799639364	0.026135777419766
ATOX1	1.5877919752314	0.000835819980312827
BCL7B	1.76442351659589	0.00916935899895681
PRDX4	1.42590898399451	0.0049912245137974
PDXK	1.50269679763432	0.0063333894741141
FLNB	2.56285422958839	0.00092850564487661
PNP	1.67342227010696	0.0063333894741141
C3	0.515939616805336	0.0343430030440032
IGHM	1.74807572910098	0.0487641794601998
FTL	0.484605926328625	0.00092850564487661
FTH1	0.482450731168974	0.000244481980126397
HEXB	1.44477602417265	0.024617423049362
IFI30	1.5664509149045	0.034202191838461
ME2	1.49769840352145	2.98158935872926e-05
ALDH1B1	1.45868279269591	0.0067098274276522
ADD1	0.681001949230607	0.000244481980126397
CD79B	1.64039130882541	0.0057731630364982
ZAP70	4.72058389546701	0.00739648937967512
ENTPD1	0.693127696417938	0.0331750142322133
GATM	1.50596314113033	0.00693436939535096
TCL1A	1.63700513155131	0.0209243949750924
GNG5	0.632271872971607	0.0281478996005416
CTBS	1.45087499305355	0.0023908279587106
SLFN5	1.51321168401765	0.00197523309750212
FKBP5	1.51726915465903	0.00092850564487661
BLMH	1.50941253198771	0.00182845255922923
COBLL1	0.32935106950344	0.00133799336062964
ELMOD2	1.41875944163922	0.027943053144336
LMO7	2.04460840856139	0.0114922006543866
PDXDC1	1.45160135165053	0.0063333894741141
RRBP1	1.72354669377556	0.00391438341074698
CORO1C	1.54034041223895	7.74047675282865e-05
SNX8	1.425873736829	0.00092850564487661
GLG1	1.85006671468022	0.0113122529953743
FBXO22	1.59295338635241	0.0165049927448213
