# Supplementary material for: High-throughput Proteomics Identifies THEMIS2 as Independent Biomarker of Treatment-free Survival in Untreated CLL
Source: Hemasphere. 2023 Sep 15;7(10):e951. doi: 10.1097/HS9.0000000000000951 (PMC10508458; doi:10.1097/HS9.0000000000000951)
Supplement: Supplementary file 5 [file hs9-7-e951-s005.xlsx]

## Sheet: Sheet1
Supplementary Table 4. Differentially expressed proteins between CLL with and without trisomy 12
Gene symbol	Fold change (trisomy 12)	Adjusted p value
ITGB2	1.91053655662152	0.0201190608245549
LDHB	1.61727298942343	5.49729105282298e-08
SNX9	0.64577679010065	0.0191390907364768
PDK1	1.46561697086552	0.0140487946846244
GPD1L	1.66244518063081	0.00490611147884075
PSMD9	1.49908447001392	0.00552040990334937
TMBIM6	1.41806545785166	0.0201190608245549
TXNRD1	1.41652676391575	0.000100604878056784
BCL7B	1.85325001396874	7.30781566268331e-06
YARS2	1.42412682424897	7.90041222642253e-05
PDXK	1.59310020613888	0.0154602340567277
PPP1R12A	1.42609915916154	8.80261878019323e-05
XPOT	1.76221604529956	0.0014433363806764
GNG7	1.59427491820028	0.00553812041227144
CS	1.53712398865099	3.02968656915381e-07
EML2	0.686689240011856	0.00261023879230069
DDAH2	1.41614350680141	0.0257297513003716
PNP	1.85806741269965	0.00261023879230069
FBP1	3.56722186314213	0.00785533298730555
IFI30	1.72682531706978	0.0226394867298416
VCL	1.59770663081805	0.01176869025279
CD72	2.96184548021489	0.00690138721407048
S100A4	1.47165709472592	0.0324703154327137
OAS2	1.52807781133226	0.0101683616195391
CRAT	0.594897825175975	0.0101683616195391
TSFM	1.45833233278992	3.02968656915381e-07
RPL14	1.46083314515118	0.0344720698559377
TWF1	1.73014302585529	4.80966980650119e-05
ZMYND11	0.696662756676126	0.0324703154327137
SAMHD1	2.30448141842377	0.000377619114029206
MCTS2P	1.43207659779827	0.0214143903487808
CAMK2A	0.655785734343474	0.00690138721407048
LEF1	0.538850327095692	0.0182752205742618
HSD17B11	0.67753210199444	0.0182752205742618
PGAM5	1.52170741871855	0.0237137388080245
ALDH16A1	1.44615402212446	0.000334625274069674
MYG1	1.45995007350922	0.0135258744439135
PRKD1	1.42215980519439	0.0042535512839233
VAT1	0.641825931238173	0.0344720698559377
CBR3	1.41658390127037	0.0387816456956203
